# Supplementary material for: An Arylbenzofuran, Stilbene Dimers, and Prenylated Diels–Alder Adducts as Potent Diabetic Inhibitors from Morus bombycis Leaves
Source: Antioxidants (Basel). 2023 Mar 30;12(4):837. doi: 10.3390/antiox12040837 (PMC10134988; doi:10.3390/antiox12040837)
Supplement: Supplementary file 1 [file antioxidants-12-00837-s001.zip]

Archive with 1 entries (1 files):
- antioxidants-2304993-supplementary.pdf
